# Supplementary material for: Green Synthesis of Mesquite-Gum-Stabilized Gold Nanoparticles for Biomedical Applications: Physicochemical Properties and Biocompatibility Assessment
Source: Polymers (Basel). 2023 Aug 24;15(17):3533. doi: 10.3390/polym15173533 (PMC10490394; doi:10.3390/polym15173533)
Supplement: Supplementary file 1 [file polymers-15-03533-s001.zip]

Archive with 1 entries (1 files):
- polymers-2497072-supplementary.pdf
